# Supplementary material for: Comparative Evaluation of Conventional and Emerging Maceration Techniques for Enhancing Bioactive Compounds in Aronia Juice
Source: Foods. 2024 Oct 13;13(20):3255. doi: 10.3390/foods13203255 (PMC11507980; doi:10.3390/foods13203255)
Supplement: Supplementary file 1 [file foods-13-03255-s001.zip]

Archive with 1 entries (1 files):
- foods-3209258-supplementary.pdf
